# Supplementary material for: ortho-Substituted 2-Phenyldihydroazulene Photoswitches: Enhancing the Lifetime of the Photoisomer by ortho-Aryl Interactions
Source: Molecules. 2021 Oct 26;26(21):6462. doi: 10.3390/molecules26216462 (PMC8588411; doi:10.3390/molecules26216462)
Supplement: Supplementary file 1 [file molecules-26-06462-s001.zip]

Archive with 1 entries (1 files):
- molecules-1417791-supplementary.pdf
